# Supplementary material for: Three-Dimensional Stress Fields in Thick Orthotropic Plates with Sharply Curved Notches under In-Plane and Out-of-Plane Shear
Source: Polymers (Basel). 2023 Apr 24;15(9):2013. doi: 10.3390/polym15092013 (PMC10181459; doi:10.3390/polym15092013)
Supplement: Supplementary file 1 [file polymers-15-02013-s001.zip]

Archive with 1 entries (1 files):
- polymers-2239788-supplementary.pdf
